# Supplementary material for: Metabolic Profiling in Tuberous Roots of Ranunculus asiaticus L. as Influenced by Vernalization Procedure
Source: Plants (Basel). 2023 Sep 13;12(18):3255. doi: 10.3390/plants12183255 (PMC10537181; doi:10.3390/plants12183255)
Supplement: Supplementary file 1 [file plants-12-03255-s001.zip]

Archive with 1 entries (1 files):
- plants-2574778-supplementary.pdf
